# Supplementary material for: Genome-wide association study of berry-related traits in grape [Vitis vinifera L.] based on genotyping-by-sequencing markers
Source: Hortic Res. 2019 Jan 1;6:11. doi: 10.1038/s41438-018-0089-z (PMC6312537; doi:10.1038/s41438-018-0089-z)
Supplement: Supplementary file 4 — Supplementary Table S1: Phenotypic description of 179 grapegenotypes used in this study [file 41438_2018_89_MOESM4_ESM.xls]

## Sheet: 2014
Supplementary Table S1: Phenotypic description of 179 grapegenotypes used in this study
Code N0.	Sample Name	Origin	BDP(days)	CS(cm2)	BW(g)	BF	BC	BS	BFT	CD	Variety number(VIVC)
2	87-1	China	52	144.7	5.14	muscat	red	obovoid	medium	dense
3	90-1	China	50	210	6.71	none	red	obloid	very firm	medium
12	S.5279	China	75	90.9	1.07	none	green–yellow	globose	soft	dense
14	S.6059	China	90	112.4	1.16	none	blue–black	globose	soft	very dense
17	S.8746	China	96	89.7	1.4	none	blue–black	globose	soft	medium
18	S.V. 12-308	France	96	42.8	1.2	none	blue–black	globose	soft	dense
19	S.V. 12-328	France	96	54	1.22	none	green–yellow	globose	medium	medium
23	Zhongpu 3	China	92	140.8	6.85	herbaceous	red–violet	globose	soft	medium
24	Fengbao	China	60	104	5.1	other flavor	red–violet	obovoid	soft	medium	24729
25	Yigawa 1060	Japan	85	134.05	6.87	herbaceous	red	broad ellipsoid	soft	medium
26	Alexander	America	85	135.59	6.26	muscat	green–yellow	obovoid	medium	loose	271
29	Jingya	China	60	113.1	6.15	herbaceous	blue–black	globose	soft	loose	23768
30	Jingyou	China	65	78	6	herbaceous	blue–black	broad ellipsoid	very firm	loose	23769
31	Jingkejing	China	55	241	1.4	none	red–violet	obovoid	soft	dense	14518
39	Aishenrose	China	55	152	2.2	muscat	blue–black	broad ellipsoid	very firm	dense
40	Madeleine Angevine	France	65	73.7	2.9	muscat	green–yellow	globose	soft	medium	7062
41	Ayaneskeal	America	75	41.9	2.03	foxy	blue–black	globose	slightly firm	dense
42	Yoon Queen	Japan	82	215.1	3.6	foxy	red	broad ellipsoid	soft	medium
43	Augusta	Romania	65	136.9	3.61	none	green–yellow	broad ellipsoid	very firm	medium	14781
45	Olympia	Hungary	65	91.3	6.2	none	green–yellow	broad ellipsoid	soft	medium	40815
46	Bacco	France	62	75.3	1.1	none	blue–black	globose	soft	medium
48	Cayuca white	America	67	126.4	2	none	green–yellow	globose	soft	loose
50	Bailaqina	China	75	60.2	1.2	none	rose	obovoid	medium	medium
51	Seibel Blanc	France	75	91.5	1.37	herbaceous	red	broad ellipsoid	soft	medium
52	Slankamenka	Hungary	77	113.9	2	none	green–yellow	globose	soft	dense	11866
54	Juni Blanc	France	77	16.67	2.02	none	green–yellow	globose	soft	dense
58	Beihong	China	90	97.02	1.78	muscat	blue–black	globose	slightly firm	medium	1089
60	Muscat bailey A	Japan	95	81.2	2.33	other flavor	blue–black	globose	medium	medium	8189
61	Bixiang seedless	China	50	165.8	3	muscat	green–yellow	obovoid	very firm	medium
62	Perlette	America	89	134.1	1.8	none	green–yellow	broad ellipsoid	very firm	dense
63	Pollux	America	85	96.8	2.46	muscat	green–yellow	globose	slightly firm	medium	9168
64	Bolgar	Turkey	95	113.52	3.47	herbaceous	green–yellow	finger-shaped	medium	medium
65	Cabernet Sauvignon	France	95	28	1.2	none	red–violet	globose	very firm	dense	1929
75	Delaware	Japan	75	121.8	3.33	herbaceous	red	globose	soft	dense
76	Russia Concord	Russia	85	65.44	4.49	foxy	red–violet	globose	slightly firm	medium
78	Feicui Rose	China	58	203.1	5.4	none	green–yellow	globose	soft	dense
79	Flame Tokay	Spain	90	239.3	6	none	rose	broad ellipsoid	very firm	dense
81	Fenghou	China	90	104.3	6.4	herbaceous	red–violet	broad ellipsoid	medium	medium	23276
82	Hojyu	Japan	95	221	5.23	none	red	obovoid	medium	dense
83	Phoenix	Germany	70	122.92	2.18	muscat	green–yellow	globose	soft	dense	9224
85	Gansang	Unclear	95	114	2.1	none	blue–black	obloid	soft	dense
86	Takasumi	Japan	65	129	2.78	herbaceous	red–violet	obloid	soft	loose	15853
87	Takatsuma	Japan	85	223.3	3.9	herbaceous	blue–black	broad ellipsoid	soft	loose	20081
90	Geding	Unclear	95	136	3.6	none	green–yellow	obloid	very firm	medium
91	Gelanyue	Unclear	95	107.6	3.4	none	green–yellow	broad ellipsoid	soft	medium
93	Guibao	China	85	179.1	3.84	muscat	red	globose	较soft	dense	15997
94	Royal rose	Unclear	66	158.8	7.95	muscat	green–yellow	broad ellipsoid	very firm	dense
95	Guifuren	Unclear	89	110	2.5	none	green–yellow	finger-shaped	soft	very loose
100	Heiguo	Unclear	65	86.1	2.8	none	red–violet	globose	medium	medium
102	Herbet	America	68	76	3.6	none	blue–black	broad ellipsoid	medium	medium
105	Heiduonei	Iran	95	87.9	1.5	none	blue–black	globose	soft	medium
107	Blauer Trollinger	Germany	85	120.3	3.14	none	blue–black	globose	soft	very dense
108	Black Queen	Japan	95	107.7	1.4	none	blue–black	globose	very firm	medium	1406
111	Black rose	America	92	193.42	4.01	none	green–yellow	globose	soft	dense	1407
116	Heixiangjiao	China	65	131.6	4.14	other flavor	blue–black	obovoid	soft	dense	24730
121	GoAmericale kara	Uzbekistan	82	146.5	6.59	none	red–violet	globose	medium	dense
124	Honglianzi	China	82	204.2	5.4	none	rose	broad ellipsoid	soft	dense	15991
125	Malaga rose	Unclear	85	143.86	4.48	none	green–yellow	broad ellipsoid	medium	dense
127	Hongmulage	China	110	195.64	7.42	none	green–yellow	broad ellipsoid	very firm	medium
129	Hongshuangwei	China	66	142	5.1	foxy	red–violet	broad ellipsoid	soft	dense
134	Beniizu	Japan	82	148.1	5.6	other flavor	green–yellow	broad ellipsoid	soft	loose	20136
136	Hutai 8	China	78	116	6.77	herbaceous	blue–black	obloid	soft	loose	24767
139	Pinot gris	France	95	47.7	1.1	none	red–violet	globose	soft	dense	9275
140	Jifeng	China	70	160.1	6.74	foxy	blue–black	broad ellipsoid	soft	loose	15998
142	Jinanzaohong	China	70	148.9	4.99	none	red–violet	broad ellipsoid	very firm	loose
145	Kosyu	Japan	95	86.2	2.9	none	green–yellow	broad ellipsoid	slightly firm	loose
146	JiazhoAmericanchi	Unclear	80	270.4	3.28	none	green–yellow	broad ellipsoid	slightly firm	loose
147	Jinfeng	Unclear	90	161.95	6.63	other flavor	red–violet	broad ellipsoid	soft	loose
148	Jin Rose	China	80	151.4	2.08	herbaceous	green–yellow	broad ellipsoid	soft	dense
152	Jingxiangyu	China	92	107.8	5.48	none	green–yellow	broad ellipsoid	medium	medium	23075
153	Jingxiu	China	85	117.9	4.56	none	red	broad ellipsoid	very firm	very dense	23245
160	Kyogei	Japan	55	225.1	4.3	foxy	green–yellow	obovoid	soft	dense	15876
161	Jumeigui	China	82	163.1	5.76	muscat	blue–black	broad ellipsoid	soft	medium	25202
164	Castor	Germany	60	157.5	2.2	none	green–yellow	globose	soft	medium	2329
165	Kaixuan	Unclear	90	287.2	7.19	none	green–yellow	obovoid	very firm	dense
168	Kangnainuo	Unclear	90	284.5	3.2	none	green–yellow	finger-shaped	very firm	dense
169	Canadice	America	66	126	2	none	red	obovoid	very firm	medium	2035
170	Kaokepangdasi	Russia	100	153.8	2.6	none	green–yellow	globose	soft	very dense
172	Kelimukns	Unclear	90	87.24	3.97	none	green–yellow	broad ellipsoid	medium	dense
178	Lichuang seedless	Japan	90	119	2.7	none	blue–black	broad ellipsoid	soft	very loose
180	Ryuho	Japan	90	234.7	5.9	herbaceous	red	broad ellipsoid	soft	medium	14088
182	Luodejg	Unclear	90	180.3	4.6	foxy	red–violet	narrow ellipsoid	soft	very loose
183	Royal rose	America	95	135.94	1.88	muscat	green–yellow	globose	soft	loose
184	Luodi	Unclear	90	165.5	2.86	none	green–yellow	obloid	soft	dense
185	Lvputao	China	66	134.4	1.5	none	green–yellow	globose	soft	very dense
186	Manei	China	90	136.5	6.12	none	green–yellow	broad ellipsoid	very firm	dense
188	Meiguihou	China	90	124.41	1.62	muscat	green–yellow	obovoid	soft	dense
190	Muscat Hamburg	England	90	185.3	3.5	muscat	red–violet	obovoid	soft	dense	8226
191	Meiguiyi	China	70	158.8	5.18	muscat	blue–black	globose	soft	loose
195	Meiyehei	China	70	110.6	3.68	herbaceous	blue–black	narrow ellipsoid	soft	medium
197	Mizhi	China	50	135.3	6.09	herbaceous	red	obloid	soft	dense
198	Moldova	Moldova	90	272.48	6.25	none	blue–black	obovoid	soft	medium
200	Neijinxiang	China	92	166.8	4.9	foxy	green–yellow	globose	soft	medium
204	Cabernet franc	France	100	87.5	1.36	none	red–violet	globose	soft	medium	1927
206	Queen of vineyard	Hungary	66	152.1	5.26	muscat	green–yellow	broad ellipsoid	soft	dense
207	Miskat plevenski	Bulgaria	66	216	5.12	muscat	blue–black	globose	soft	medium
212	Ruibier	Unclear	90	184.9	6.6	none	blue–black	globose	soft	dense
215	Sangiovese	Italy	110	139.5	2.3	none	red–violet	broad ellipsoid	soft	dense	10680
216	Centenial	Turkey	90	130.5	6.1	none	green–yellow	broad ellipsoid	very firm	medium
219	Shandongdazi	China	88	222.1	7.89	herbaceous	blue–black	globose	medium	loose
224	Shexiangshesn	Unclear	62	69.6	2.6	foxy	green–yellow	globose	soft	dense
225	Shengxiu	China	60	174.2	7.03	herbaceous	blue–black	globose	soft	dense
226	Shengyang rose	China	95	144.2	3.75	muscat	red–violet	broad ellipsoid	medium	dense
229	Silipan	Unclear	85	158.3	3.12	none	blue–black	broad ellipsoid	soft	very dense
230	Salomon	France	90	90.4	2.89	none	green–yellow	obovoid	soft	dense
231	Suoweinong	Unclear	90	93.85	2.99	none	blue–black	globose	soft	medium
236	Tianshui	Unclear	72	92.72	2.13	herbaceous	green–yellow	broad ellipsoid	soft	dense
240	Thompsons seedless	Asia Minor	92	121.3	1.2	none	green–yellow	broad ellipsoid	medium	medium	12424
242	Sultana	Unclear	70	126.4	2	foxy	red	globose	soft	medium	15622
249	Xiabai	China	90	83.6	3.62	none	green–yellow	obovoid	slightly firm	loose
253	Xiangfei	China	65	166.1	6	muscat	green–yellow	obloid	very firm	loose	23248
255	Xiaoheiputao	Unclear	62	56.1	1.5	none	gray	globose	slightly firm	loose
256	Muscat mathiasz	Hungary	90	175.8	3	muscat	green–yellow	globose	slightly firm	dense
260	Yan 73	China	78	104.5	2	none	blue–black	broad ellipsoid	soft	dense	13300
261	Yanhong	China	70	253	3.6	none	green–yellow	obovoid	very firm	dense	14164
265	Yizhe	Unclear	100	76.4	2.02	none	red–violet	broad ellipsoid	soft	dense
268	Yujinxiang	Unclear	60	174.5	2.43	muscat	green–yellow	globose	soft	medium
269	Yuanliqsw	Unclear	90	142	5	muscat	green–yellow	globose	soft	medium	14161
273	Zaomanao	China	65	168	3.77	none	red	broad ellipsoid	very firm	dense
279	Zaowuhebai	China	65	154	1.32	none	green–yellow	obovoid	very firm	dense	15980
280	Zexiang	China	100	170	4.42	muscat	green–yellow	globose	medium	very dense
281	Zhengguo 2	China	80	172.8	10.3	herbaceous	green–yellow	globose	soft	loose
283	Zhengzhouzaohong	China	60	211.1	3.1	none	blue–black	globose	soft	dense	13439
284	Zhengzhouzaoyu	China	60	133.47	6.09	none	green–yellow	broad ellipsoid	very firm	medium	24779
285	Alicante bouschet	France	100	94	1.8	foxy	green–yellow	broad ellipsoid	slightly firm	极loose	288
286	Zifeng	China	70	122	4.5	none	blue–black	broad ellipsoid	medium	medium	13444
288	Zizhenxiang	China	65	130	4.75	herbaceous	blue–black	broad ellipsoid	soft	loose	23251
290	Zizhongmei	China	100	126	2.3	none	gray	broad ellipsoid	soft	medium
291	MuskotalyFrance		71	86.5	2.03	muscat	green–yellow	obloid	soft	very dense
293	Cardinal	America	58	204.9	7.8	none	red–violet	obloid	very firm	medium	2091
295	Fenghuang 51	China	65	134.6	5.9	other flavor	red–violet	obloid	medium	medium
296	Guixiangyi	China	78	156.3	6.2	none	red–violet	globose	medium	loose
297	Hetianhong	China	85	174.4	2.8	none	green–yellow	obovoid	medium	very dense	23771
298	Pinot Noir	France	105	91.37	2.05	none	blue–black	globose	soft	medium	9279
300	Heishabasi	Russia	95	56.49	2.3	none	red–violet	globose	soft	medium
303	Hupei 1	China	90	46.4	3.1	none	red	globose	medium	loose	24731
310	Kalngmate	Russia	100	135.5	3.11	none	green–yellow	broad ellipsoid	very firm	very dense
316	Pannonia	Unclear	90	120	3.82	none	green–yellow	obovoid	very firm	dense	8914
321	Shennongxiangf	China	70	102.12	6.44	herbaceous	red–violet	obovoid	soft	medium
322	Victoria	Rumania	70	299.9	6.8	none	green–yellow	broad ellipsoid	soft	dense	13031
323	Black monukka	India/Central Asia	65	175.5	2.4	none	red–violet	broad ellipsoid	soft	medium	17452
325	Muscat blanc	Unclear	90	149.3	2.8	none	green–yellow	obloid	soft	dense	7698
335	Zaoshu muscat	China	70	226.6	5.1	muscat	red–violet	globose	soft	medium
336	Zaotian muscat	China	70	134.3	3.6	muscat	blue–black	obovoid	medium	dense
342	Zidiqiu	China	95	205.24	11.08	none	red–violet	broad ellipsoid	medium	loose	24781
348	Zuirenxiang	China	92	238.3	6.03	herbaceous	red–violet	broad ellipsoid	soft	very loose
349	Benizuiho	Japan	82	262.5	5.86	herbaceous	red–violet	obovoid	medium	loose
350	Huangguan	Japan	82	350	8.85	herbaceous	blue–black	globose	soft	medium
353	Heiyouliang	Unclear	90	121.5	4.6	none	red	broad ellipsoid	soft	medium
361	Flame seedless	America	60	240.8	3.8	none	red–violet	obloid	very firm	medium	4141
366	Gamay	France	95	68.3	1.4	none	blue–black	globose	medium	medium	4363
368	Dameiguixiang	China	85	107.7	3.1	muscat	red–violet	obovoid	medium	medium
370	Weike	Unclear	95	243.8	11.3	none	green–yellow	broad ellipsoid	medium	dense
371	Otilia	Rumania	88	122.6	2.8	none	blue–black	finger-shaped	very firm	very loose	15712
374	Jiubai	Unclear	100	64.6	2.57	none	green–yellow	broad ellipsoid	soft	very dense
375	Qiaowushen	Unclear	90	53	4.6	none	green–yellow	obovoid	very firm	dense
377	Rkachiteli	Georgia	77	212.8	1.9	none	green–yellow	broad ellipsoid	very firm	dense
380	Luopuzaosheng	China	55	101	5.9	foxy	blue–black	broad ellipsoid	soft	loose
383	Honey red	Japan	85	217	6.64	herbaceous	red	broad ellipsoid	medium	loose
385	Yigawa 666	Japan	85	207.6	5.5	herbaceous	red–violet	broad ellipsoid	soft	loose
388	Fujiminori	Japan	82	120.3	5.11	herbaceous	blue–black	obovoid	soft	loose	20069
390	Xiute rose	China	85	138.1	2.07	herbaceous	green–yellow	globose	soft	very dense
391	Izunishiki	Japan	82	175.5	3.35	herbaceous	blue–black	globose	medium	loose
394	Zhaosexiang	China	85	60.6	3	foxy	red–violet	obovoid	soft	medium
396	Baimeikang	China	82	110.3	4.27	foxy	green–yellow	obovoid	medium	loose	15994
397	11-39	China	65	62.87	3.95	muscat	green–yellow	globose	soft	very dense
398	11-43	China	70	194.7	2.38	muscat	red–violet	globose	soft	dense
401	Apaka	Russia	70	124.1	5.5	muscat	red–violet	broad ellipsoid	very firm	loose
402	Muscat ottonal	France	64	68.4	1.95	muscat	green–yellow	obloid	soft	very dense
403	Baidalayi	China	90	110.9	4.5	none	green–yellow	globose	very firm	dense
404	Julski beaser	Bulgaria	77	212.5	3.2	none	green–yellow	broad ellipsoid	soft	medium
405	Tamina	Romania	85	96	5.76	muscat	red–violet	broad ellipsoid	较soft	dense	12244
408	Fenghongyana	Unclear	85	110.76	1.8	muscat	red	obovoid	very firm	very dense
412	Rosario rosso	Japan	85	244.28	6.75	herbaceous	red	obovoid	soft	dense	19818
413	Jilaer	Russia	85	287.1	6.96	none	red–violet	broad ellipsoid	medium	medium
414	Kelinbamake	Uzbekistan	82	247	7.67	muscat	green–yellow	broad ellipsoid	very firm	dense
416	Longwuhebai	China	90	393.08	0.85	none	green–yellow	broad ellipsoid	very firm	medium
417	Hongguangwuhe	Unclear	90	101.6	1.9	other flavor	red–violet	obloid	very firm	loose
418	Sangduoheni	Afghan	92	150	1.7	herbaceous	green–yellow	broad ellipsoid	medium	medium

## Sheet: 2015
Supplementary Table S1: Phenotypic description of 179 grapegenotypes used in this study
Code N0.	Sample Name	Origin	BDP(days)	CS(cm2)	BW(g)	BF	BC	BS	BFT	CD	Variety number(VIVC)
2	87-1	China	55	169.2	5.38	muscat	red	obovoid	medium	dense
3	90-1	China	52	159.1	4.5	none	red	obloid	very firm	medium
12	S.5279	China	80	129.36	1.85	none	green–yellow	globose	soft	dense
14	S.6059	China	85	95.32	1.03	none	blue–black	globose	soft	very dense
17	S.8746	China	102	105.8	1.52	none	blue–black	globose	soft	medium
18	S.V. 12-308	France	102	53.7	1.25	none	blue–black	globose	soft	dense
19	S.V. 12-328	France	102	67.51	1.39	none	green–yellow	globose	medium	medium
23	Zhongpu 3	China	94	174.16	7.85	herbaceous	red–violet	globose	soft	medium
24	Fengbao	China	65	132	5.35	other flavor	red–violet	obovoid	soft	medium	24729
25	Yigawa 1060	Japan	85	121.24	6.13	herbaceous	red	broad ellipsoid	soft	medium
26	Alexander	USA	85	135.593	6.26	muscat	green–yellow	obovoid	medium	loose	271
29	Jingya	China	62	100.04	5.44	herbaceous	blue–black	globose	soft	loose	23768
30	Jingyou	China	67	97.3	5.26	herbaceous	blue–black	broad ellipsoid	very firm	loose	23769
31	Jingkejing	China	58	267.9	2.2	none	red–violet	obovoid	soft	dense	14518
39	Aishenrose	China	55	192.61	2.58	muscat	blue–black	broad ellipsoid	very firm	dense
40	Madeleine Angevine	France	66	115.31	2.77	muscat	green–yellow	globose	soft	medium	7062
41	Ayaneskeal	America	79	55.39	2.19	foxy	blue–black	globose	slightly firm	dense
42	Yoon Queen	Japan	86	163.312	3.96	foxy	red	broad ellipsoid	soft	medium
43	Augusta	Romania	62	157.3	3.92	none	green–yellow	broad ellipsoid	very firm	medium	14781
45	Olympia	Hungary	66	139.85	4.79	none	green–yellow	broad ellipsoid	soft	medium	40815
46	Bacco	France	62	83.6	1.32	none	blue–black	globose	soft	medium
48	Cayuca white	America	70	116.24	2.12	none	green–yellow	globose	soft	loose
50	Bailaqina	China	72	79.1	1.35	none	rose	obovoid	medium	medium
51	Seibel Blanc	France	71	79.35	1.24	herbaceous	red	broad ellipsoid	soft	medium
52	Slankamenka	Hungary	75	98.3	1.96	none	green–yellow	globose	soft	dense	11866
54	Juni Blanc	France	77	21.36	2.05	none	green–yellow	globose	soft	dense
58	Beihong	China	95	115.01	2.01	muscat	blue–black	globose	slightly firm	medium	1089
60	Muscat bailey A	Japan	94	97.15	2.56	other flavor	blue–black	globose	medium	medium	8189
61	Bixiang seedless	China	52	223.45	2.58	muscat	green–yellow	obovoid	very firm	medium
62	Perlette	America	92	146.926	2.36	none	green–yellow	broad ellipsoid	very firm	dense
63	Pollux	Germany	87	123.6	2.69	muscat	green–yellow	globose	slightly firm	medium	9168
64	Bolgar	Turkey	96	119.28	3.47	herbaceous	green–yellow	finger-shaped	medium	medium
65	Cabernet Sauvignon	France	96	23	1.09	none	red–violet	globose	very firm	dense	1929
75	Delaware	Japan	75	81.184	2.83	herbaceous	red	globose	soft	dense
76	Russia Concord	Russia	82	56.24	3.35	foxy	red–violet	globose	slightly firm	medium
78	Feicui Rose	China	60	226.2	6.33	none	green–yellow	globose	soft	dense
79	Flame Tokay	Spain	86	120.8	4.24	none	rose	broad ellipsoid	very firm	dense
81	Fenghou	China	89	121.6	5.2	herbaceous	red–violet	broad ellipsoid	medium	medium	23276
82	Hojyu	Japan	95	196.3	4.98	none	red	obovoid	medium	dense
83	Phoenix	Germany	72	153.9	2.5	muscat	green–yellow	globose	soft	dense	9224
85	Gansang	Unclear	93	125.4	2.26	none	blue–black	obloid	soft	dense
86	Takasumi	Japan	68	109.2	2.56	herbaceous	red–violet	obloid	soft	loose	15853
87	Takatsuma	Japan	85	196.28	4.01	herbaceous	blue–black	broad ellipsoid	soft	loose	20081
90	Geding	Unclear	96	159.35	3.78	none	green–yellow	obloid	very firm	medium
91	Gelanyue	Unclear	93	99.23	3.27	none	green–yellow	broad ellipsoid	soft	medium
93	Guibao	China	82	195.36	3.79	muscat	red	globose	较soft	dense	15997
94	Royal rose	Unclear	66	125.6	6.31	muscat	green–yellow	broad ellipsoid	very firm	dense
95	Guifuren	Unclear	90	129.63	2.8	none	green–yellow	finger-shaped	soft	very loose
100	Heiguo	Unclear	68	72.1	2.6	none	red–violet	globose	medium	medium
102	Herbet	America	70	70.2	4.1	none	blue–black	broad ellipsoid	medium	medium
105	Heiduonei	Iran	99	67.3	1.42	none	blue–black	globose	soft	medium
107	Blauer Trollinger	Germany	85	154.78	2.9	none	blue–black	globose	soft	very dense
108	Black Queen	Japan	96	95.14	1.3	none	blue–black	globose	very firm	medium	1406
111	Black rose	America	92	188.34	4.15	none	green–yellow	globose	soft	dense	1407
116	Heixiangjiao	China	66	155.5	4.6	other flavor	blue–black	obovoid	soft	dense	24730
121	Gousale kara	Uzbekistan	85	151.1	5.19	none	red–violet	globose	medium	dense
124	Honglianzi	China	82	155.287	5.8	none	rose	broad ellipsoid	soft	dense	15991
125	Malaga rose	Unclear	82	156.56	3.92	none	green–yellow	broad ellipsoid	medium	dense
127	Hongmulage	China	108	195.637	6.31	none	green–yellow	broad ellipsoid	very firm	medium
129	Hongshuangwei	China	65	135.12	4.6	foxy	red–violet	broad ellipsoid	soft	dense
134	Beniizu	Japan	83	155.48	7.09	other flavor	green–yellow	broad ellipsoid	soft	loose	20136
136	Hutai 8	China	75	149.6	6.36	herbaceous	blue–black	obloid	soft	loose	24767
139	Pinot giris	France	99	36.2	0.96	none	red–violet	globose	soft	dense	9275
140	Jifeng	China	70	191.35	7.06	foxy	blue–black	broad ellipsoid	soft	loose	15998
142	Jinanzaohong	China	72	128.5	3.4	none	red–violet	broad ellipsoid	very firm	loose
145	Kosyu	Japan	93	66.3	2.7	none	green–yellow	broad ellipsoid	slightly firm	loose
146	Jiazhousanchi	Unclear	78	156.238	3.32	none	green–yellow	broad ellipsoid	slightly firm	loose
147	Jinfeng	Unclear	92	205.39	5.92	other flavor	red–violet	broad ellipsoid	soft	loose
148	Jin Rose	China	82	138.94	2.25	herbaceous	green–yellow	broad ellipsoid	soft	dense
152	Jingxiangyu	China	95	259	5.7	none	green–yellow	broad ellipsoid	medium	medium	23075
153	Jingxiu	China	82	156.32	4.78	none	red	broad ellipsoid	very firm	very dense	23245
160	Kyogei	Japan	58	195.35	4.12	foxy	green–yellow	obovoid	soft	dense	15876
161	Jumeigui	China	82	161.04	5.71	muscat	blue–black	broad ellipsoid	soft	medium	25202
164	Castor	Germany	62	146.98	2.31	none	green–yellow	globose	soft	medium	2329
165	Kaixuan	Unclear	92	196.26	7.56	none	green–yellow	obovoid	very firm	dense
168	Kangnainuo	Unclear	90	230.265	2.81	none	green–yellow	finger-shaped	very firm	dense
169	Canadice	America	65	99.36	2.3	none	red	obovoid	very firm	medium	2035
170	Kaokepangdasi	Russia	99	126.3	2.36	none	green–yellow	globose	soft	very dense
172	Kelimukns	Unclear	91	92.34	3.84	none	green–yellow	broad ellipsoid	medium	dense
178	Lichuang seedless	Japan	92	139.27	2.73	none	blue–black	broad ellipsoid	soft	very loose
180	Ryuho	Japan	92	189.286	6.28	herbaceous	red	broad ellipsoid	soft	medium	14088
182	Luodejg	Unclear	92	251.158	5.88	foxy	red–violet	narrow ellipsoid	soft	very loose
183	Royal rose	America	95	155.39	1.92	muscat	green–yellow	globose	soft	loose
184	Luodi	Unclear	89	173.637	2.95	none	green–yellow	obloid	soft	dense
185	Lvputao	China	68	81.22	2.04	none	green–yellow	globose	soft	very dense
186	Manei	China	92	132.48	6.27	none	green–yellow	broad ellipsoid	very firm	dense
188	Meiguihou	China	95	157.9	1.73	muscat	green–yellow	obovoid	soft	dense
190	Muscat Hamburg	England	92	134.063	3.65	muscat	red–violet	obovoid	soft	dense	8226
191	meiguiyi	China	70	138.103	6.29	muscat	blue–black	globose	soft	loose
195	Meiyehei	China	70	79.36	3.5	herbaceous	blue–black	narrow ellipsoid	soft	medium
197	Mizhi	China	51	225.2	7.41	herbaceous	red	obloid	soft	dense
198	Moldova	Moldova	92	238.47	5.95	none	blue–black	obovoid	soft	medium
200	Neijinxiang	China	95	188.17	4.83	foxy	green–yellow	globose	soft	medium
204	Cabernet franc	France	102	95.28	1.55	none	red–violet	globose	soft	medium	1927
206	Queen of vineyard	Hungary	68	168	4.05	muscat	green–yellow	broad ellipsoid	soft	dense
207	Miskat plevenski	Bulgaria	66	236.7	5.32	muscat	blue–black	globose	soft	medium
212	Ruibier	Unclear	92	149.16	5.88	none	blue–black	globose	soft	dense
215	Sangiovese	Italy	108	95.256	2.38	none	red–violet	broad ellipsoid	soft	dense	10680
216	Centenial	Turkey	92	140.3	5.96	none	green–yellow	broad ellipsoid	very firm	medium
219	Shandongdazi	China	85	199.8	6.35	herbaceous	blue–black	globose	medium	loose
224	Shexiangshesn	Unclear	61	55.3	2.51	foxy	green–yellow	globose	soft	dense
225	Shengxiu	China	63	153.4	5.2	herbaceous	blue–black	globose	soft	dense
226	Shengyang rose	China	92	131.6	3.59	muscat	red–violet	broad ellipsoid	medium	dense
229	Silipan	Unclear	86	263.4	2.59	none	blue–black	broad ellipsoid	soft	very dense
230	Salomon	France	92	113.8	2.6	none	green–yellow	obovoid	soft	dense
231	Suoweinong	Unclear	91	124.95	3.02	none	blue–black	globose	soft	medium
236	Tianshui	Unclear	75	118.4	2.23	herbaceous	green–yellow	broad ellipsoid	soft	dense
240	Thompsons seedless	Asia Minor	92	124.9	1	none	green–yellow	broad ellipsoid	medium	medium	12424
242	Seedless sultana	Unclear	72	148.23	2.06	foxy	red	globose	soft	medium	15622
249	Xiabai	China	92	114	3.33	none	green–yellow	obovoid	slightly firm	loose
253	Xiangfei	China	68	166.7	5.3	muscat	green–yellow	obloid	very firm	loose	23248
255	Xiaoheiputao	Unclear	66	66.2	1.8	none	gray	globose	slightly firm	loose
256	Muscat mathiasz	Hungary	89	117	3.7	muscat	green–yellow	globose	slightly firm	dense
260	Yan 73	China	77	116.9	2.27	none	blue–black	broad ellipsoid	soft	dense	13300
261	Yanhong	China	71	181.396	2.69	none	green–yellow	obovoid	very firm	dense	14164
265	Yizhe	Unclear	100	78.3	2.12	none	red–violet	broad ellipsoid	soft	dense
268	Yujinxiang	Unclear	62	153.9	2.58	muscat	green–yellow	globose	soft	medium
269	Yuanliqsw	Unclear	95	174.8	3.8	muscat	green–yellow	globose	soft	medium	14161
273	Zaomanao	China	68	242.42	3.99	none	red	broad ellipsoid	very firm	dense
279	Zaowuhebai	China	65	175.2	1.56	none	green–yellow	obovoid	very firm	dense	15980
280	Zexiang	China	102	181.3	4.56	muscat	green–yellow	globose	medium	very dense
281	Zhengguo 2	China	81	124.8	8.02	herbaceous	green–yellow	globose	soft	loose
283	Zhengzhouzaohong	China	58	192.3	3.4	none	blue–black	globose	soft	dense	13439
284	Zhengzhouzaoyu	China	60	133.47	6.09	none	green–yellow	broad ellipsoid	very firm	medium	24779
285	Alicante bouschet	France	102	83.1	1.66	foxy	green–yellow	broad ellipsoid	slightly firm	loose	288
286	Zifeng	China	68	159.3	4.62	none	blue–black	broad ellipsoid	medium	medium	13444
288	Zizhenxiang	China	66	117.2	4.38	herbaceous	blue–black	broad ellipsoid	soft	loose	23251
290	Zizhongmei	China	102	153	2.45	none	gray	broad ellipsoid	soft	medium
291	MuskotalyFrance		72	85.1	2.2	muscat	green–yellow	obloid	soft	very dense
293	Cardinal	America	56	186.3	6.95	none	red–violet	obloid	very firm	medium	2091
295	Fenghuang 51	China	66	193.6	6.72	other flavor	red–violet	obloid	medium	medium
296	Fuixiangyi	China	78	155.76	6.2	none	red–violet	globose	medium	loose
297	Hetianhong	China	88	116.081	2.66	none	green–yellow	obovoid	medium	very dense	23771
298	Pinot Noir	France	110	85.4	2.01	none	blue–black	globose	soft	medium	9279
300	Heishabasi	Russia	94	69.2	2.41	none	red–violet	globose	soft	medium
303	Hupei 1	China	92	67.2	3.31	none	red	globose	medium	loose	24731
310	Kalngmate	Russia	100	155.21	3.25	none	green–yellow	broad ellipsoid	very firm	very dense
316	Pannonia	Unclear	92	137.912	4.37	none	green–yellow	obovoid	very firm	dense	8914
321	Shennongxiangf	China	68	115.18	6.5	herbaceous	red–violet	obovoid	soft	medium
322	Victoria	Rumania	72	304.7	6.37	none	green–yellow	broad ellipsoid	soft	dense	13031
323	Black monukka	India/Central Asia	66	140.8	2.1	none	red–violet	broad ellipsoid	soft	medium	17452
325	Muscat blanc	Unclear	92	153.6	2.88	none	green–yellow	obloid	soft	dense	7698
335	Zaoshui muscat	China	68	154.944	4.08	muscat	red–violet	globose	soft	medium
336	Zaotian muscat	China	71	151.2	3.32	muscat	blue–black	obovoid	medium	dense
342	Zidiqiu	China	97	188.56	10.23	none	red–violet	broad ellipsoid	medium	loose	24781
348	Zuirenxiang	China	93	142.188	6.12	herbaceous	red–violet	broad ellipsoid	soft	very loose
349	Benizuiho	Japan	85	199.64	6.72	herbaceous	red–violet	obovoid	medium	loose
350	Huangguan	Japan	85	302.39	7.2	herbaceous	blue–black	globose	soft	medium
353	Heiyouliang	Unclear	92	145.6	4.71	none	red	broad ellipsoid	soft	medium
361	Flame seedless	America	62	215.7	3.66	none	red–violet	obloid	very firm	medium	4141
366	Gamay	Spain	95	72.4	1.52	none	blue–black	globose	medium	medium	4363
368	Dameiguixiang	China	86	63.44	3.39	muscat	red–violet	obovoid	medium	medium
370	Weike	Unclear	97	268.4	11.92	none	green–yellow	broad ellipsoid	medium	dense
371	Otilia	Rumania	89	143.2	3.12	none	blue–black	finger-shaped	very firm	very loose	15712
374	Jiubai	Unclear	102	55.7	2.84	none	green–yellow	broad ellipsoid	soft	very dense
375	Qiaowushen	Unclear	94	64.3	3.95	none	green–yellow	obovoid	very firm	dense
377	Rkachiteli	Georgia	80	150.39	1.62	none	green–yellow	broad ellipsoid	very firm	dense
380	Luopuzaosheng	China	56	183.2	6.58	foxy	blue–black	broad ellipsoid	soft	loose
383	Honey red	Japan	88	186.37	5.57	herbaceous	red	broad ellipsoid	medium	loose
385	Yigawa 666	Japan	86	267	5.23	herbaceous	red–violet	broad ellipsoid	soft	loose
388	Fujiminori	Japan	85	156.9	5.48	herbaceous	blue–black	obovoid	soft	loose	20069
390	Xiute rose	China	85	127.093	2.35	herbaceous	green–yellow	globose	soft	very dense
391	Izunishiki	Japan	83	195.7	3.59	herbaceous	blue–black	globose	medium	loose
394	Zhaosexiang	China	86	58.112	2.6	foxy	red–violet	obovoid	soft	medium
396	Baimeikang	China	84	186.737	4.55	foxy	green–yellow	obovoid	medium	loose	15994
397	11-39	China	66	151.49	3.95	muscat	green–yellow	globose	soft	very dense
398	11-43	China	73	130	2.4	muscat	red–violet	globose	soft	dense
401	Арака	Russia	71	139.9	4	muscat	red–violet	broad ellipsoid	very firm	loose
402	Muscat ottonal	France	63	55.9	2.31	muscat	green–yellow	obloid	soft	very dense
403	Baidalayi	China	94	129.7	3.87	none	green–yellow	globose	very firm	dense
404	Julski beaser	Bulgaria	80	218.48	3.06	none	green–yellow	broad ellipsoid	soft	medium
405	Tamina	Romania	86	105.4	5.23	muscat	red–violet	broad ellipsoid	较soft	dense	12244
408	Fenghongyana	Unclear	86	153.2	1.96	muscat	red	obovoid	very firm	very dense
412	Rosario rosso	Japan	85	205.4	6.25	herbaceous	red	obovoid	soft	dense	19818
413	Jilaer	Russia	86	238.9	6.78	none	red–violet	broad ellipsoid	medium	medium
414	Kelinbamake	Uzbekistan	85	288.5	7.52	muscat	green–yellow	broad ellipsoid	very firm	dense
416	Longwuhebai	China	95	351.4	0.92	none	green–yellow	broad ellipsoid	very firm	medium
417	Hongguangwuhe	Unclear	92	235.8	2.62	other flavor	red–violet	obloid	very firm	loose
418	Sangduoheni	Afghan	93	166	1.84	herbaceous	green–yellow	broad ellipsoid	medium	medium
